# Supplementary material for: The correlation between architecture and mRNA abundance in the genetic regulatory network of Escherichia coli
Source: BMC Syst Biol. 2007 Jul 17;1:30. doi: 10.1186/1752-0509-1-30 (PMC1940267; doi:10.1186/1752-0509-1-30)
Supplement: Additional file 2 — Primary E. coli data for the correlation between the incoming degree and mRNA abundance. The first column corresponds to the incoming degree of connectivity of the genes in E. coli as given in RegulonDB (see the methods section for details). The second column gives the relative mRNA abundance of the corresponding genes obtained from the ASAP database (see the methods section for details). The mRNA abundances are the average of the relative value obtained from microarray experiments. [file 1752-0509-1-30-S2.txt]

InDegree Abundance
1 1120.24548
1 1024.78821
1 965.54193
1 2208.02344
1 439.16183
1 268.58182
1 1025.3855
1 421.88818
1 371.81274
1 364.11273
1 3332.01807
1 817.93451
1 1298.41724
1 541.97546
1 1836.11365
1 318.49728
1 583.30273
1 307.47546
1 314.26544
1 655.7146
1 375.62909
1 405.32727
1 1198.01746
1 1686.27539
1 454.52814
1 257.53088
1 290.42093
1 334.84998
1 269.26184
1 223.56548
1 251.1682
1 278.08456
1 554.03998
1 391.07272
1 357.53
1 409.36633
1 383.0209
1 747.63086
1 422.54181
1 1492.23083
1 1229.52454
1 270.8782
1 403.25275
1 447.1037
1 2820.87524
1 771.94196
1 472.97
1 451.11005
1 532.91913
1 647.61725
1 695.45544
1 1076.31335
1 891.66547
1 423.21182
1 735.24725
1 510.92819
1 471.37274
1 688.10089
1 659.08636
1 434.11545
1 400.71094
1 337.70544
1 3017.45728
1 1601.36646
1 652.60999
1 576.96997
1 692.1709
1 990.29175
1 1366.02454
1 14051.19727
1 537.28906
1 270.35452
1 348.56271
1 611.72369
1 533.17273
1 2018.55286
1 210.63907
1 501.80637
1 1698.12195
1 285.1691
1 259.66727
1 1050.74536
1 8690.56348
1 3036.49365
1 1950.25708
1 2245.51196
1 1491.50989
1 524.62091
1 1385.42078
1 1572.51807
1 1028.03992
1 734.23364
1 866.50726
1 2338.90088
1 657.93091
1 477.4718
1 1918.57629
1 659.69916
1 802.2027
1 260.42725
1 282.57635
1 2187.29468
1 1613.20557
1 1323.71277
1 1428.26453
1 622.06177
1 685.33185
1 446.10001
1 665.36908
1 306.47275
1 331.28088
1 553.62183
1 286.38455
1 526.17731
1 604.48541
1 725.66272
1 2038.4845
1 3211.89673
1 3819.99683
1 2278.57178
1 5217.59033
1 564.78998
1 761.2619
1 802.58087
1 315.76727
1 306.56
1 417.38544
1 171.31456
1 785.91461
1 1049.26453
1 902.41272
1 919.03455
1 2781.97852
1 866.33099
1 501.35361
1 1459.44275
1 1990.41089
1 206.84273
1 364.37546
1 8135.70361
1 1316.49548
1 921.94006
1 876.77466
1 684.82086
1 1127.6936
1 745.20367
1 418.02725
1 1865.12732
1 1213.0946
1 1522.8219
1 2184.77734
1 1895.30896
1 2018.80652
1 983.67719
1 1386.45166
1 712.40906
1 941.41901
1 1450.38989
1 658.31177
1 406.40997
1 469.31003
1 357.28363
1 389.12726
1 315.28833
1 351.30545
1 1069.54285
1 2446.91431
1 2062.78711
1 2322.53735
1 2776.86987
1 1607.27332
1 2357.52905
1 644.64996
1 577.44183
1 429.46188
1 943.6463
1 696.33997
1 847.40356
1 926.68921
1 999.30994
1 825.37457
1 4886.12305
1 1478.18542
1 1222.60364
1 365.08453
1 388.99728
1 302.90091
1 301.16727
1 431.06271
1 776.81366
1 1010.75366
1 1250.1001
1 297.19
1 652.5437
1 742.27728
1 532.90637
1 1182.70813
1 1220.04993
1 1635.22644
1 1831.4325
1 775.26996
1 1071.26001
1 2828.43091
1 5908.62354
1 3756.17798
1 897.90179
1 948.72089
1 666.25183
1 581.22095
1 3401.52637
1 389.06729
1 388.33093
1 631.97546
1 398.25183
1 310.59909
1 539.62445
1 446.20554
1 663.80817
1 812.40271
1 1159.55554
1 351.68091
1 942.8609
1 235.03546
1 315.81091
1 1233.46094
1 1162.29089
1 397.00089
1 5119.20361
1 931.74548
1 422.68729
1 965.90356
1 849.32458
1 579.41357
1 1407.25354
1 763.98181
1 889.60553
1 1390.79993
1 1718.57263
1 817.71997
1 829.78088
1 288.17639
1 294.28271
1 985.43268
1 1176.58545
1 840.90271
1 347.54907
1 1164.00354
1 350.22726
1 956.5719
1 264.74817
1 258.67093
1 195.20454
1 276.04089
1 604.64496
1 350.77545
1 379.17273
1 324.18454
1 366.67099
1 303.75092
1 391.78723
1 833.09454
1 439.28177
1 378.54453
1 422.75
1 508.80185
1 248.93275
1 586.60913
1 732.45911
1 1884.34851
1 2353.61646
1 447.60632
1 464.42276
1 355.59637
1 1402.67468
1 479.93182
1 2162.02368
1 229.53001
1 397.29727
1 463.44821
1 842.99634
1 579.63361
1 282.95819
1 278.63092
1 506.30179
1 421.22363
1 432.78
1 523.34906
1 471.34277
1 1298.30725
1 582.81732
1 353.17542
1 455.57187
1 669.09546
1 366.89273
1 638.57733
1 697.64642
1 930.42639
1 919.25092
1 944.20276
1 541.3418
1 909.24194
1 2107.19824
1 1702.47815
1 4540.8418
2 3813.29053
2 1660.42786
2 396.11453
2 394.82999
2 355.16574
2 369.89001
2 283.90164
2 518.85547
2 1078.34729
2 1432.40381
2 1565.43274
2 2384.25439
2 2332.23999
2 2345.20996
2 1076.28821
2 1238.16711
2 714.69092
2 334.14911
2 497.84637
2 1237.51453
2 2308.83423
2 459.43454
2 347.33545
2 200.41544
2 318.79724
2 427.90182
2 274.31726
2 303.70816
2 352.63269
2 296.48087
2 354.16092
2 318.28366
2 265.44275
2 1137.67468
2 1184.38086
2 548.62817
2 333.03
2 1043.66272
2 3524.32251
2 737.21539
2 774.7146
2 5526.10547
2 948.23004
2 298.19272
2 815.65533
2 464.55545
2 543.92267
2 407.62277
2 624.28357
2 499.5791
2 722.62457
2 851.74097
2 869.87634
2 1064.09265
2 1004.80084
2 706.99725
2 822.73456
2 1562.83362
2 1166.60547
2 373.87363
2 488.25266
2 348.90182
2 325.10184
2 1494.45813
2 156.34999
2 469.16544
2 273.24002
2 403.25183
2 290.33545
2 402.35089
2 298.78635
2 381.89911
2 632.3064
2 639.7627
2 395.36633
2 762.1272
2 399.52548
2 4936.12842
2 309.26456
2 241.61998
2 247.48456
2 223.09637
2 777.3291
2 167.30638
2 355.67728
2 5090.20361
2 653.06183
2 247.34819
2 328.84003
2 442.44815
2 467.57092
2 636.22906
2 566.59723
2 314.37454
2 245.52272
2 316.61182
2 2669.2998
2 3146.64624
2 3120.59277
2 411.8873
2 287.92273
2 294.06546
2 295.23093
2 4108.00586
2 3172.59863
2 775.25366
2 473.60272
2 477.83273
2 490.71182
2 531.005
2 2660.46997
2 243.4182
2 336.06726
2 499.81546
2 241.23
2 516.35358
2 823.26172
2 302.84094
2 2301.59473
2 2749.07446
2 1592.11829
2 452.88913
2 577.04999
2 598.28094
2 480.45361
2 443.93085
2 342.07272
2 306.38547
2 259.23181
2 265.17273
2 224.57362
2 909.38086
2 368.94543
2 1685.32922
2 3395.55371
2 863.45544
2 1022.17816
2 3150.53613
2 279.68185
2 760.69086
2 722.86664
2 571.25909
2 584.21185
2 275.06543
2 265.91907
2 282.26907
2 655.32001
2 463.48727
2 463.97726
2 1030.42542
2 1164.40906
2 352.40817
2 214.81273
2 488.82639
2 407.02548
2 691.80548
2 588.34821
2 610.04633
2 340.33182
2 342.99634
2 638.23914
2 460.1636
2 494.75177
2 917.3363
2 533.04547
2 1648.51636
2 1410.46179
2 1260.64172
2 862.43909
2 508.89728
2 497.38174
2 435.24091
2 440.10547
2 362.23911
2 694.23456
2 4009.79468
2 275.00635
2 458.99002
2 201.61725
2 492.79089
2 2128.68262
2 1370.00366
2 6721.14062
2 1089.95459
2 341.83548
2 503.72186
2 578.82001
2 961.59003
2 743.39996
2 574.17365
2 537.90454
2 487.45178
2 545.22906
2 430.0582
2 313.52365
2 407.64816
2 293.25452
2 247.45908
2 390.01999
2 339.51093
2 339.11725
2 319.6109
2 402.96182
2 904.49536
2 476.0173
2 233.82819
2 343.41821
2 1239.09814
2 546.3927
2 736.51184
2 457.17725
2 361.15271
2 835.09552
2 616.66638
2 678.08453
2 522.47632
2 599.5354
2 681.24536
2 706.3609
2 450.72549
2 862.66821
2 430.61911
2 510.84998
2 400.60089
3 4748.59814
3 4021.70825
3 2398.28931
3 1308.58545
3 1836.57019
3 3227.6062
3 3052.99707
3 3269.77441
3 3810.69824
3 2712.83105
3 3703.57129
3 2347.2373
3 2218.75098
3 1578.09265
3 531.40546
3 601.06091
3 569.95355
3 395.90091
3 278.32001
3 598.11273
3 586.89728
3 395.93088
3 214.04909
3 403.25
3 220.41637
3 315.76907
3 307.19186
3 540.60815
3 275.23727
3 278.09091
3 549.50269
3 327.6882
3 350.66727
3 228.18456
3 355.55273
3 210.48819
3 287.78183
3 434.36911
3 222.36
3 232.24272
3 893.93909
3 702.09546
3 2248.73438
3 1401.41907
3 1861.2301
3 999.43463
3 717.41998
3 359.81271
3 534.26819
3 631.06177
3 669.19452
3 1382.9845
3 755.24182
3 989.08179
3 810.8963
3 752.21997
3 590.83453
3 825.30182
3 664.48364
3 6674.53076
3 5428.10449
3 4865.96436
3 2272.32007
3 1875.41809
3 732.6463
3 301.57004
3 380.53455
3 366.23273
3 468.94913
3 226.52333
3 312.58545
3 344.79816
3 373.93362
3 274.51907
3 356.39365
3 451.70599
3 393.2218
3 431.13818
3 496.99905
3 506.52185
3 471.94452
3 465.17819
3 852.87183
3 537.49274
3 190.26727
3 1571.82812
3 1557.04724
3 2131.25171
3 927.43085
3 3086.67261
3 466.47815
3 4352.41406
3 875.28003
3 2484.55176
3 898.71997
3 393.28909
3 200.89091
3 507.37723
3 382.86911
3 358.0018
3 181.65819
3 429.9509
3 374.09814
3 663.20905
3 290.78
3 305.35818
3 250.85545
3 514.73364
3 492.43454
3 339.86819
3 581.81366
3 499.92273
3 310.13
3 352.90091
3 402.17999
3 286.22092
3 289.11911
3 559.85004
3 302.54181
3 273.46725
3 9106.75
3 1342.86279
3 955.34906
3 337.9082
3 594.39362
3 343.91183
3 407.18909
3 339.60724
3 277.71725
3 728.85553
3 314.73456
3 304.05179
3 809.25464
3 899.17456
3 2154.78931
3 272.94183
3 453.42093
3 469.65274
3 1063.51489
3 420.6218
3 426.67453
3 301.61166
3 583.36725
3 942.1582
3 2870.69556
4 392.57272
4 281.14182
4 370.32635
4 586.70996
4 369.08911
4 526.31091
4 2171.64258
4 2485.58984
4 2552.66626
4 2541.96094
4 316.77725
4 319.88455
4 321.5318
4 23715.89453
4 323.97092
4 202.27728
4 285.61819
4 519.85364
4 400.28271
4 314.35635
4 3318.79053
4 626.64178
4 282.17273
4 3488.78027
4 537.61725
4 614.30273
4 346.4664
4 509.02362
4 581.58551
4 445.71454
4 402.77365
4 650.56549
4 419.07541
4 466.47635
4 497.96906
4 373.6618
4 286.71637
4 593.2218
4 373.79816
4 5968.21924
4 642.62006
4 376.10272
4 277.66818
4 376.86819
4 261.36728
4 502.14645
4 400.12454
4 518.37091
4 271.24637
4 626.93365
4 323.53
4 717.71362
4 1485.01453
4 655.70172
4 491.38181
4 426.20001
4 428.58273
4 384.33456
4 343.87729
4 375.09454
4 537.02728
4 3863.30859
4 2950.43652
4 941.55267
4 529.16913
4 588.82007
4 582.51001
4 1175.07629
4 1262.68811
4 2436.83716
4 4526.23926
5 1666.63904
5 617.14459
5 1611.11182
5 400.23636
5 374.97726
5 442.5509
5 610.08453
5 982.95905
5 859.99359
5 1622.96802
5 941.29279
5 1223.71631
5 961.05365
5 1282.521
5 1253.61084
5 1696.54919
5 1588.14453
5 1810.19995
5 1789.48633
5 489.63544
5 408.3573
5 571.34821
5 229.68272
5 237.82452
5 312.84274
5 400.0946
5 587.14453
5 353.87088
5 298.53
5 358.40091
5 346.98727
5 420.24094
5 405.5509
5 314.8009
5 312.3909
5 508.59277
6 207
6 477.18634
6 488.1073
6 386.18723
7 3939.28418
8 1552.59814
8 1583.7655
