# Supplementary material for: The correlation between architecture and mRNA abundance in the genetic regulatory network of Escherichia coli
Source: BMC Syst Biol. 2007 Jul 17;1:30. doi: 10.1186/1752-0509-1-30 (PMC1940267; doi:10.1186/1752-0509-1-30)
Supplement: Additional file 3 — Primary E. coli data for the correlation between the outgoing degree and mRNA abundance. The first column corresponds to the outgoing degree of connectivity of the genes in E. coli as given in RegulonDB (see the methods section for details). The second column gives the relative mRNA abundance of the corresponding genes obtained from the ASAP database (see the methods section for details). The mRNA abundances are the average of the relative value obtained from microarray experiments. [file 1752-0509-1-30-S3.txt]

OutDegree Abundance
1 3001.89282
1 273.15091
1 1215.71179
1 582.51001
1 701.00726
1 405.64664
1 599.98822
1 336.43362
2 476.37274
2 359.45911
2 479.18454
2 479.93182
2 455.15271
2 246.19547
2 2162.02368
2 476.0173
2 229.53001
2 233.82819
2 397.29727
2 463.44821
2 356.14728
2 333.95361
3 447.74911
3 460.73273
3 842.99634
3 314.8009
3 343.41821
3 814.2027
3 576.68903
3 579.63361
3 282.95819
3 846.71997
3 1239.09814
3 628.87091
3 1175.07629
3 336.63547
3 278.63092
3 506.30179
3 546.3927
3 421.22363
4 736.51184
4 432.78
4 503.63907
4 523.34906
4 457.17725
4 453.42093
4 471.34277
4 1298.30725
4 582.81732
4 361.15271
5 430.13815
5 460.2009
5 321.88907
5 468.04269
5 469.65274
6 1063.51489
6 369.07272
6 549.63092
6 420.6218
6 329.10818
6 426.67453
6 301.61166
6 835.09552
6 353.17542
7 687.91003
7 618.18188
7 616.66638
7 455.57187
7 1262.68811
7 1056.72546
7 678.08453
7 345.22543
7 522.47632
8 374.5
8 669.09546
9 599.5354
9 366.89273
9 681.24536
9 837.08813
9 862.48633
10 583.36725
10 706.3609
10 278.38635
10 942.1582
10 526.04822
10 1298.57275
11 638.57733
11 450.72549
12 421.2709
12 360.71274
12 312.3909
12 697.64642
14 930.42639
15 862.66821
16 508.59277
18 919.25092
22 617.66187
22 430.61911
23 732.01636
24 944.20276
26 1583.7655
26 317.47452
27 541.3418
27 909.24194
35 510.84998
36 2436.83716
36 472.06818
51 4526.23926
84 400.60089
95 2107.19824
130 2870.69556
141 1702.47815
270 4540.8418
