# Supplementary material for: The correlation between architecture and mRNA abundance in the genetic regulatory network of Escherichia coli
Source: BMC Syst Biol. 2007 Jul 17;1:30. doi: 10.1186/1752-0509-1-30 (PMC1940267; doi:10.1186/1752-0509-1-30)
Supplement: Additional file 4 — Primary simulated data for the correlation between the incoming degree and mRNA abundance. The first column corresponds to the incoming degree of connectivity of the nodes in the model that have been at least ON once in the length of the period (see the methods section for details). The second column gives the 'mRNA' abundance averaged over the period of the corresponding nodes (see the methods section for details). [file 1752-0509-1-30-S4.txt]

Degree Activity
1 1.162791
1 3.000000
1 1.000000
1 1.883721
1 1.953488
1 1.953488
1 1.000000
1 0.139535
1 1.465116
1 11.000000
1 0.651163
1 1.720930
1 0.651163
1 1.627907
1 1.465116
1 3.000000
1 1.000000
1 1.000000
1 6.000000
1 1.883721
1 0.162791
1 2.000000
1 1.302326
1 1.000000
1 1.000000
1 2.697675
1 0.488372
1 4.000000
1 10.000000
1 3.000000
1 1.000000
1 2.000000
1 2.790698
1 0.441860
1 4.000000
1 1.465116
1 2.000000
1 4.000000
1 1.000000
1 0.976744
1 1.162791
1 5.000000
1 1.255814
1 3.000000
1 1.116279
1 0.279070
1 3.418605
1 2.000000
1 0.232558
1 3.255814
1 2.000000
1 0.744186
1 0.930233
1 1.465116
1 0.674419
1 0.441860
1 1.000000
1 2.000000
1 0.651163
1 0.813953
1 3.162791
1 0.488372
1 2.000000
1 2.000000
1 3.000000
1 2.000000
1 1.348837
1 1.581395
1 2.000000
1 0.093023
1 2.000000
1 1.744186
1 2.000000
1 0.325581
1 1.465116
1 0.930233
2 2.023256
2 1.465116
2 1.000000
2 3.000000
2 0.930233
2 0.976744
2 2.860465
2 5.000000
2 2.000000
2 1.906977
2 2.372093
2 3.000000
2 0.279070
2 2.000000
2 0.674419
2 0.325581
2 0.279070
2 0.651163
2 0.279070
2 0.279070
2 0.953488
2 2.000000
2 0.813953
2 2.023256
2 1.000000
2 2.000000
2 1.000000
2 0.651163
2 1.000000
2 1.000000
2 1.000000
2 5.000000
2 5.000000
2 1.000000
2 2.000000
2 1.674419
2 1.000000
2 0.651163
2 0.139535
2 0.976744
2 0.488372
2 2.000000
2 9.000000
2 2.000000
2 3.000000
2 0.674419
2 0.046512
2 5.000000
2 2.000000
2 0.674419
2 0.860465
2 0.465116
2 0.511628
2 0.069767
2 0.186047
2 1.000000
2 5.000000
2 1.488372
2 3.000000
2 3.000000
2 6.511628
2 1.465116
2 1.000000
2 5.000000
2 2.860465
2 3.162791
2 3.000000
2 3.000000
2 10.000000
2 4.000000
2 0.976744
2 0.976744
2 4.000000
2 3.000000
2 0.976744
2 2.325581
2 1.953488
2 2.023256
2 2.046512
2 0.651163
2 2.000000
2 0.139535
2 2.581395
2 2.000000
2 4.000000
2 7.000000
2 1.000000
2 3.372093
2 4.000000
2 2.000000
2 1.000000
2 3.000000
2 3.000000
2 1.395349
2 1.000000
2 2.000000
2 3.000000
2 1.000000
2 0.976744
2 0.488372
2 4.000000
2 0.651163
2 2.000000
2 1.627907
2 1.348837
2 2.000000
2 0.581395
2 2.000000
2 1.674419
2 0.139535
2 0.279070
2 1.000000
2 2.000000
2 0.976744
2 3.000000
2 1.000000
2 0.790698
2 1.023256
2 3.000000
2 2.000000
2 6.000000
2 0.883721
2 1.720930
2 3.000000
2 0.162791
2 1.465116
2 0.488372
2 0.209302
2 0.139535
2 3.000000
2 3.000000
2 3.000000
2 2.000000
2 1.395349
2 2.000000
2 0.627907
2 1.000000
2 4.000000
2 0.372093
2 0.930233
2 2.000000
2 0.069767
2 1.000000
2 1.000000
2 2.000000
2 0.651163
2 2.000000
2 2.000000
2 0.325581
2 2.790698
2 3.000000
2 0.186047
2 1.883721
2 3.000000
2 1.000000
2 5.000000
2 1.488372
2 1.534884
2 7.325582
2 0.139535
2 1.627907
2 7.000000
2 0.488372
2 0.186047
2 2.000000
3 0.325581
3 3.000000
3 2.000000
3 0.465116
3 3.000000
3 2.000000
3 0.139535
3 7.000000
3 1.720930
3 0.976744
3 1.000000
3 0.511628
3 2.000000
3 1.000000
3 3.000000
3 1.000000
3 1.000000
3 2.000000
3 1.906977
3 1.534884
3 3.581395
3 0.744186
3 2.000000
3 1.860465
3 2.000000
3 1.000000
3 3.000000
3 0.976744
3 0.651163
3 0.930233
3 2.604651
3 3.000000
3 4.000000
3 2.441860
3 1.906977
3 1.953488
3 1.000000
3 3.000000
3 4.000000
3 3.000000
3 1.465116
3 0.674419
3 2.162791
3 0.976744
3 1.000000
3 3.000000
3 1.302326
3 2.558140
3 2.000000
3 3.000000
3 5.000000
3 1.000000
3 1.000000
3 0.511628
3 2.000000
3 2.000000
3 2.000000
3 5.720930
3 0.186047
3 2.000000
3 0.674419
3 4.069767
3 0.976744
3 1.255814
3 0.930233
3 3.000000
3 3.000000
3 0.627907
3 0.790698
3 0.651163
3 1.627907
3 6.000000
3 6.000000
3 4.093023
3 2.046512
3 2.000000
3 0.418605
3 1.000000
3 2.000000
3 2.000000
3 4.000000
3 0.465116
3 1.255814
3 0.418605
3 0.837209
3 29.000000
3 0.186047
3 4.000000
3 4.395349
3 0.325581
3 3.767442
3 3.000000
3 3.000000
3 2.000000
3 11.000000
3 2.930233
3 2.000000
3 3.000000
3 0.558140
3 2.930233
3 0.279070
3 3.488372
3 2.000000
3 7.000000
3 1.395349
3 1.860465
3 4.000000
3 2.000000
3 0.372093
3 1.465116
3 4.000000
3 5.000000
3 3.813953
3 1.209302
3 0.976744
3 4.000000
3 4.000000
3 2.930233
3 2.000000
3 2.697675
3 1.534884
3 1.162791
3 1.348837
3 9.000000
3 4.000000
3 4.046512
3 6.186047
3 1.627907
3 0.325581
3 3.000000
3 0.558140
3 0.651163
3 0.232558
3 3.000000
3 0.325581
3 0.465116
3 1.000000
3 6.000000
3 1.348837
3 0.930233
3 2.023256
3 1.000000
3 9.000000
3 0.093023
3 4.000000
3 1.255814
3 8.000000
3 0.837209
3 2.000000
3 4.000000
3 0.255814
3 0.325581
3 3.000000
3 2.000000
3 0.813953
3 0.976744
3 1.000000
3 2.860465
3 2.000000
3 1.000000
3 2.000000
3 2.000000
3 1.348837
3 3.000000
3 0.813953
3 0.744186
3 5.000000
3 0.651163
3 6.000000
4 1.000000
4 1.488372
4 14.000000
4 0.651163
4 0.674419
4 2.023256
4 2.511628
4 0.232558
4 3.000000
4 5.209302
4 2.000000
4 0.697674
4 1.674419
4 1.000000
4 1.000000
4 3.000000
4 1.000000
4 2.790698
4 3.000000
4 1.302326
4 0.860465
4 2.000000
4 3.162791
4 1.000000
4 3.000000
4 3.000000
4 4.395349
4 0.674419
4 2.790698
4 0.790698
4 8.000000
4 2.000000
4 1.000000
4 0.209302
4 1.906977
4 1.000000
4 1.000000
4 21.000000
4 0.372093
4 2.000000
4 5.000000
4 2.000000
4 1.000000
4 1.860465
4 1.906977
4 2.000000
4 1.860465
4 1.000000
4 0.046512
4 0.953488
4 0.558140
4 0.697674
4 2.023256
4 3.000000
4 0.627907
4 1.000000
4 29.302326
4 2.906977
4 2.000000
4 2.000000
4 11.000000
4 3.000000
4 0.139535
4 1.465116
4 10.790698
4 3.000000
4 1.488372
4 1.000000
4 2.023256
4 0.558140
4 5.395349
4 4.046512
4 2.000000
4 2.000000
4 2.000000
4 3.000000
4 3.627907
4 1.906977
4 4.883721
4 12.000000
4 1.860465
4 3.000000
4 0.488372
4 0.976744
4 1.395349
4 0.279070
4 2.000000
4 4.000000
4 8.000000
4 3.000000
4 3.000000
4 2.558140
4 3.720930
4 1.000000
4 2.000000
4 0.627907
4 4.000000
4 3.000000
4 4.000000
4 0.558140
4 1.674419
4 9.000000
4 0.976744
4 0.930233
4 0.488372
4 1.720930
4 4.000000
4 2.000000
4 2.930233
4 2.883721
4 2.000000
4 0.674419
4 0.465116
4 1.000000
4 0.976744
4 2.000000
4 2.000000
4 0.697674
4 3.255814
4 2.000000
4 4.000000
4 2.000000
4 0.651163
4 4.604651
4 2.000000
4 4.000000
4 2.000000
4 2.000000
4 2.000000
4 1.000000
4 4.000000
4 1.627907
4 0.255814
4 0.813953
4 7.000000
4 3.000000
4 0.325581
4 13.000000
4 2.000000
4 0.186047
4 8.000000
4 2.000000
4 1.255814
4 3.000000
4 2.232558
4 0.139535
4 0.325581
4 1.000000
5 13.000000
5 0.093023
5 9.000000
5 0.116279
5 1.000000
5 0.488372
5 0.511628
5 1.000000
5 0.837209
5 1.000000
5 0.441860
5 2.000000
5 1.000000
5 2.000000
5 1.000000
5 0.651163
5 1.953488
5 1.162791
5 3.000000
5 2.000000
5 0.139535
5 0.581395
5 2.000000
5 2.000000
5 2.000000
5 2.000000
5 1.000000
5 0.023256
5 2.000000
5 0.697674
5 1.000000
5 1.302326
5 1.953488
5 1.000000
5 2.511628
5 9.000000
5 1.860465
5 4.000000
5 2.000000
5 4.000000
5 0.581395
5 3.906977
5 0.348837
5 2.000000
5 16.744186
5 3.000000
5 1.627907
5 2.000000
5 3.000000
5 1.883721
5 2.000000
5 2.000000
5 0.069767
5 2.441860
5 1.000000
5 2.000000
5 5.000000
5 3.000000
5 0.279070
5 0.186047
5 3.000000
5 3.255814
5 3.000000
5 5.000000
5 2.000000
5 2.000000
5 4.000000
5 3.441860
5 22.000000
5 0.813953
5 1.000000
5 0.162791
5 2.000000
5 2.441860
5 2.790698
5 2.441860
5 0.162791
5 1.000000
5 5.000000
5 0.813953
5 2.325581
5 0.674419
5 3.000000
5 0.511628
5 1.860465
5 0.046512
5 0.651163
5 0.860465
5 2.000000
5 1.000000
5 3.000000
5 0.883721
5 3.000000
6 1.000000
6 1.000000
6 1.000000
6 0.860465
6 1.139535
6 4.000000
6 0.046512
6 2.000000
6 2.000000
6 1.720930
6 0.093023
6 1.000000
6 7.000000
6 0.069767
6 3.604651
6 1.023256
6 1.720930
6 3.906977
6 2.000000
6 1.000000
6 0.186047
6 1.000000
6 0.651163
6 2.000000
6 3.813953
6 0.209302
6 3.000000
6 1.744186
6 2.000000
6 1.000000
6 2.000000
7 28.000000
7 0.488372
7 2.000000
7 3.000000
7 1.348837
7 1.000000
7 0.697674
7 0.325581
7 2.000000
7 2.000000
7 5.581395
7 3.000000
7 5.000000
7 3.372093
7 3.441860
7 2.023256
7 0.186047
7 0.302326
7 3.000000
7 8.000000
7 5.860465
7 3.000000
7 1.860465
7 0.674419
7 1.023256
7 1.000000
7 1.000000
7 3.000000
7 3.000000
7 3.000000
7 0.511628
7 3.000000
8 0.953488
8 2.000000
8 0.186047
8 0.534884
8 2.000000
8 0.558140
8 0.953488
8 5.000000
8 2.000000
8 3.906977
8 2.000000
8 2.000000
8 2.000000
8 0.069767
8 1.395349
9 3.000000
9 2.162791
9 3.441860
