# Supplementary material for: The correlation between architecture and mRNA abundance in the genetic regulatory network of Escherichia coli
Source: BMC Syst Biol. 2007 Jul 17;1:30. doi: 10.1186/1752-0509-1-30 (PMC1940267; doi:10.1186/1752-0509-1-30)
Supplement: Additional file 5 — Primary simulated data for the correlation between the outgoing degree and mRNA abundance. The first column corresponds to the outgoing degree of connectivity of nodes in the model that have been at least ON once in the length of the period (see the methods section for details). The second column gives the 'mRNA' abundance averaged over the period of the corresponding nodes (see the methods section for details). [file 1752-0509-1-30-S5.txt]

Degree Activity
1 0.325581
1 1.000000
1 0.465116
1 1.000000
1 1.000000
1 1.000000
1 0.953488
1 0.488372
1 1.000000
1 0.674419
1 1.000000
1 1.000000
1 1.000000
1 0.232558
1 0.116279
1 1.000000
1 1.000000
1 1.000000
1 0.139535
1 1.000000
1 0.488372
1 0.511628
1 0.744186
1 0.651163
1 1.000000
1 1.000000
1 1.000000
1 1.000000
1 0.651163
1 0.651163
1 1.000000
1 0.674419
1 0.441860
1 0.186047
1 1.000000
1 0.534884
1 2.000000
1 0.325581
1 1.000000
1 1.000000
1 1.000000
1 0.953488
1 0.860465
1 0.674419
1 0.813953
1 0.976744
1 0.860465
1 1.000000
1 1.000000
1 1.000000
1 1.000000
1 0.651163
1 1.000000
1 1.000000
1 1.000000
1 1.000000
1 0.046512
1 1.000000
1 0.139535
1 0.581395
1 1.000000
1 0.674419
1 0.790698
1 1.000000
1 1.000000
1 1.000000
1 2.000000
1 0.511628
1 1.000000
1 1.000000
1 0.186047
1 0.325581
1 0.209302
1 0.674419
1 0.162791
1 0.976744
1 1.000000
1 0.953488
1 1.000000
1 1.000000
1 0.651163
1 0.488372
1 2.000000
1 0.023256
1 0.372093
1 0.930233
1 2.000000
1 0.674419
1 1.000000
1 0.046512
1 0.627907
1 0.674419
1 0.860465
1 0.465116
1 2.000000
1 0.511628
1 1.000000
1 1.000000
1 0.069767
1 0.953488
1 1.000000
1 0.186047
1 1.000000
1 1.000000
1 1.000000
1 0.627907
1 1.000000
1 1.000000
1 0.488372
1 0.139535
1 1.000000
1 0.186047
1 1.000000
1 0.441860
1 0.348837
1 0.302326
1 0.279070
1 1.000000
1 1.000000
1 0.069767
1 1.000000
1 1.000000
1 1.000000
1 0.627907
1 1.000000
1 0.186047
1 1.000000
1 1.000000
1 0.488372
1 1.000000
1 0.581395
1 0.139535
1 0.325581
1 0.232558
1 0.674419
1 1.000000
1 1.000000
1 1.000000
1 0.465116
1 0.162791
1 1.000000
1 0.930233
1 1.000000
1 0.790698
1 0.674419
1 0.674419
1 1.000000
1 0.162791
1 0.488372
1 0.162791
1 1.000000
1 1.000000
1 2.000000
1 1.000000
1 0.255814
1 0.813953
1 0.441860
1 0.813953
1 0.627907
1 1.000000
1 0.255814
1 0.674419
1 1.000000
1 0.651163
1 0.813953
1 1.000000
1 0.069767
1 0.325581
1 0.372093
1 0.930233
1 0.511628
1 0.325581
1 0.813953
1 1.000000
1 0.186047
1 2.000000
1 0.069767
1 1.000000
1 2.000000
1 0.860465
1 1.000000
1 0.325581
1 0.186047
1 1.000000
1 1.000000
1 1.000000
1 0.325581
1 0.813953
1 0.325581
1 0.651163
1 0.930233
1 1.000000
1 2.000000
2 0.093023
2 2.000000
2 1.488372
2 3.000000
2 2.000000
2 1.162791
2 0.139535
2 0.651163
2 1.720930
2 0.511628
2 3.000000
2 2.000000
2 0.976744
2 1.953488
2 2.000000
2 0.697674
2 2.000000
2 1.906977
2 2.000000
2 2.000000
2 1.906977
2 2.000000
2 1.860465
2 2.000000
2 0.279070
2 2.000000
2 1.720930
2 0.837209
2 2.000000
2 0.930233
2 2.000000
2 1.906977
2 1.953488
2 0.279070
2 0.651163
2 0.279070
2 0.279070
2 2.000000
2 2.000000
2 3.000000
2 1.348837
2 2.000000
2 0.651163
2 2.000000
2 3.000000
2 0.558140
2 1.302326
2 1.162791
2 3.000000
2 3.000000
2 2.000000
2 2.000000
2 0.697674
2 2.000000
2 2.000000
2 2.000000
2 2.000000
2 2.000000
2 2.000000
2 2.000000
2 2.000000
2 2.000000
2 2.000000
2 1.906977
2 0.139535
2 0.976744
2 1.255814
2 2.000000
2 2.000000
2 3.000000
2 2.000000
2 2.000000
2 2.000000
2 0.697674
2 2.000000
2 1.720930
2 3.000000
2 3.000000
2 2.000000
2 0.093023
2 1.860465
2 1.906977
2 2.000000
2 1.302326
2 1.860465
2 0.046512
2 1.302326
2 0.790698
2 0.558140
2 1.953488
2 2.000000
2 1.860465
2 3.000000
2 3.000000
2 2.000000
2 2.000000
2 2.000000
2 2.000000
2 2.000000
2 0.418605
2 1.488372
2 0.976744
2 0.837209
2 3.000000
2 1.023256
2 0.325581
2 2.000000
2 0.651163
2 2.000000
2 2.000000
2 2.000000
2 1.720930
2 0.139535
2 2.000000
2 2.000000
2 2.000000
2 3.000000
2 1.627907
2 2.000000
2 2.000000
2 2.000000
2 1.906977
2 3.000000
2 2.000000
2 2.000000
2 2.000000
2 2.000000
2 0.976744
2 2.000000
2 2.000000
2 0.279070
2 0.372093
2 2.000000
2 3.000000
2 1.162791
2 2.000000
2 2.000000
2 1.255814
2 3.000000
2 2.000000
2 2.000000
2 2.000000
2 0.651163
2 2.000000
2 0.976744
2 2.000000
2 1.162791
2 1.348837
2 2.000000
2 2.000000
2 0.279070
2 1.720930
2 1.348837
2 2.000000
2 2.000000
2 2.000000
2 2.000000
2 0.651163
2 1.627907
2 0.279070
2 2.000000
2 0.558140
2 0.465116
2 2.000000
2 0.232558
2 0.976744
2 3.000000
2 0.325581
2 2.000000
2 0.976744
2 1.348837
2 2.000000
2 2.000000
2 2.000000
2 2.000000
2 2.000000
2 0.744186
2 2.000000
2 1.023256
2 2.000000
2 2.000000
2 0.883721
2 2.000000
2 1.720930
2 3.000000
2 2.000000
2 0.093023
2 1.255814
2 0.139535
2 2.000000
2 2.000000
2 2.000000
2 1.627907
2 1.395349
2 2.000000
2 2.000000
2 2.000000
2 3.000000
2 2.000000
2 2.000000
2 2.000000
2 2.000000
2 3.000000
2 2.000000
2 2.000000
2 1.348837
2 2.000000
2 1.860465
2 0.976744
2 1.581395
2 0.046512
2 0.093023
2 0.651163
2 2.000000
2 2.000000
2 2.000000
2 0.651163
2 3.000000
2 2.000000
2 2.000000
2 2.000000
2 2.000000
2 3.000000
2 2.000000
2 2.000000
2 2.000000
2 1.348837
2 1.255814
2 1.395349
2 0.511628
2 1.488372
2 0.883721
2 0.139535
2 0.744186
2 2.000000
2 1.627907
3 3.000000
3 2.023256
3 1.465116
3 3.000000
3 0.976744
3 2.023256
3 3.000000
3 2.860465
3 1.883721
3 1.953488
3 3.000000
3 1.534884
3 1.465116
3 3.000000
3 3.000000
3 0.976744
3 3.000000
3 3.000000
3 3.000000
3 2.790698
3 1.465116
3 3.000000
3 3.000000
3 1.465116
3 3.000000
3 2.162791
3 2.023256
3 4.000000
3 1.953488
3 3.000000
3 3.000000
3 1.883721
3 3.000000
3 2.790698
3 1.674419
3 2.511628
3 3.000000
3 0.418605
3 3.000000
3 2.023256
3 1.465116
3 2.860465
3 3.000000
3 3.000000
3 3.000000
3 2.023256
3 0.069767
3 1.465116
3 0.976744
3 3.000000
3 4.000000
3 3.000000
3 2.023256
3 0.558140
3 0.976744
3 2.023256
3 3.000000
3 3.000000
3 2.581395
3 3.000000
3 1.465116
3 3.000000
3 1.883721
3 3.000000
3 0.488372
3 0.976744
3 1.465116
3 3.000000
3 3.000000
3 3.000000
3 4.000000
3 1.395349
3 3.000000
3 0.976744
3 3.000000
3 4.000000
3 3.000000
3 0.558140
3 4.000000
3 2.162791
3 3.000000
3 3.000000
3 0.976744
3 0.488372
3 1.674419
3 3.000000
3 1.534884
3 3.000000
3 2.930233
3 1.674419
3 3.000000
3 3.000000
3 0.697674
3 2.441860
3 3.000000
3 2.023256
3 1.465116
3 2.790698
3 1.465116
3 0.209302
3 3.000000
3 3.000000
3 0.837209
3 0.209302
3 3.000000
3 4.000000
3 3.000000
3 3.000000
3 3.000000
3 0.488372
3 2.860465
3 1.744186
3 3.000000
3 2.790698
3 3.000000
3 1.883721
3 3.000000
3 1.744186
3 3.000000
3 3.000000
3 3.000000
3 2.232558
3 3.000000
3 1.534884
3 0.139535
3 1.465116
3 3.000000
3 0.488372
4 2.511628
4 1.674419
4 2.604651
4 4.000000
4 4.000000
4 1.302326
4 3.162791
4 5.000000
4 0.651163
4 2.046512
4 4.000000
4 3.162791
4 4.000000
4 2.697675
4 3.441860
4 4.000000
4 4.000000
4 4.000000
4 1.953488
4 4.000000
4 2.046512
4 2.790698
4 0.186047
4 4.000000
4 5.000000
4 0.558140
4 3.906977
4 4.000000
4 1.860465
4 4.000000
4 1.395349
4 1.395349
4 1.860465
4 4.000000
4 4.000000
4 4.000000
4 3.720930
4 3.813953
4 1.209302
4 4.000000
4 4.000000
4 0.279070
4 4.000000
4 3.255814
4 2.697675
4 0.186047
4 4.000000
4 3.441860
4 4.000000
4 4.000000
4 2.883721
4 0.651163
4 1.860465
4 1.023256
4 4.000000
4 3.813953
4 0.651163
4 4.000000
4 4.000000
4 4.000000
4 3.441860
4 4.000000
4 3.162791
4 5.000000
4 0.186047
5 0.930233
5 5.000000
5 1.627907
5 2.441860
5 2.558140
5 6.000000
5 5.000000
5 5.000000
5 5.000000
5 5.000000
5 1.627907
5 5.000000
5 0.697674
5 5.000000
5 2.906977
5 5.000000
5 3.372093
5 3.604651
5 0.581395
5 2.325581
5 3.372093
5 2.441860
5 2.558140
5 5.000000
5 5.000000
5 5.000000
5 5.000000
5 0.930233
5 5.000000
5 1.627907
5 0.813953
5 3.255814
5 0.930233
5 3.255814
5 6.000000
5 2.441860
5 5.000000
5 2.325581
5 5.000000
6 5.720930
6 6.000000
6 6.000000
6 4.046512
6 2.930233
6 3.488372
6 4.883721
6 7.000000
6 1.116279
6 4.046512
6 6.000000
6 7.000000
6 6.000000
7 7.000000
7 3.581395
7 1.139535
7 4.069767
7 7.000000
7 6.511628
7 4.395349
7 7.000000
7 3.418605
7 7.000000
8 5.209302
8 8.000000
8 4.093023
8 1.488372
8 5.395349
8 8.000000
8 8.000000
8 9.000000
8 9.000000
8 8.000000
8 8.000000
9 9.000000
9 4.395349
9 9.000000
9 9.000000
9 1.255814
9 10.000000
9 2.930233
9 2.930233
9 9.000000
9 4.604651
10 5.581395
10 10.000000
10 0.465116
11 11.000000
11 11.000000
11 11.000000
12 3.906977
12 3.627907
12 12.000000
12 5.860465
12 3.906977
13 13.000000
13 13.000000
14 14.000000
14 6.186047
15 7.325582
16 10.790698
17 2.372093
18 16.744186
21 21.000000
22 22.000000
27 3.767442
28 28.000000
29 29.000000
45 29.302326
